# Supplementary material for: Renewable DNA Proportional-Integral Controller with Photoresponsive Molecules
Source: Micromachines (Basel). 2022 Jan 26;13(2):193. doi: 10.3390/mi13020193 (PMC8879760; doi:10.3390/mi13020193)
Supplement: Supplementary file 1 [file micromachines-13-00193-s001.zip]

Archive with 1 entries (1 files):
- micromachines-1544023-supplementary.pdf
